# Supplementary material for: Switching Roles—Exploring Concentration-Dependent Agonistic versus Antagonistic Behavior of Integrin Ligands
Source: J Med Chem. 2025 Feb 5;68(4):4334–51. doi: 10.1021/acs.jmedchem.4c02111 (PMC11874007; doi:10.1021/acs.jmedchem.4c02111)
Supplement: Supplementary file 2 — jm4c02111_si_002.csv [file jm4c02111_si_002.csv]

Compound	SMILE	IC50 avb3 [nM]	IC50 a5b1 [nM]	IC50 avb6 [nM]
L1	COC1=CC=NC(NCCCOC2=CC=C(C[C@@H](CC(O)=O)NC(C3=CC=C(OCCCNC(CCC#C)=O)C=C3)=O)C=C2)=C1	1.10 ± 0.27	73.4 ± 16.6	152 ± 60.8
L1-Cy5.5	COC1=CC=NC(NCCCOC2=CC=C(C[C@@H](CC(O)=O)NC(C3=CC=C(OCCCNC(CCCCCNC(CCCCC[N+]4=C(/C=C/C=C/C=C5C(C)(C)C(C(C=CC=C6)=C6C=C7)=C7N\5C)C(C)(C)C8=C4C=CC9=C8C=CC=C9)=O)=O)C=C3)=O)C=C2)=C1	1.02 ± 0.02	>1000	>1000
Cilengitide (L2)	O=C1N[C@H](CC2=CC=CC=C2)C(N(C)[C@@H](C(C)C)C(N[C@@H](CCCNC(N)=N)C(NCC(N[C@H]1CC(O)=O)=O)=O)=O)=O	0.61 ± 0.06	14.9 ± 3.1	>1000
L3	O=C([C@H](CC1=CC=CC=C1)NC([C@H](CCCCN)N(C)C([C@@H]2N3CCC2)=O)=O)N[C@@H](CCCNC(N)=N)C(NCC(N[C@@H](CC(O)=O)C(N[C@H](C(N[C@@H](C)C(N[C@H](C3=O)CC4=CC=CC=C4)=O)=O)CC(C)C)=O)=O)=O	>1000	73 ± 6	0.28 ± 0.019
L3-Cy5.5	O=C([C@H](CC1=CC=CC=C1)NC([C@H](CCCCNC(CCCCCNC(CCCCC[N+]2=C(/C=C/C=C/C=C3C(C)(C)C(C(C=CC=C4)=C4C=C5)=C5N\3C)C(C)(C)C6=C2C=CC7=C6C=CC=C7)=O)=O)N(C)C([C@@H]8N9CCC8)=O)=O)N[C@@H](CCCNC(N)=N)C(NCC(N[C@@H](CC(O)=O)C(N[C@H](C(N[C@@H](C)C(N[C@H](C9=O)CC%10=CC=CC=C%10)=O)=O)CC(C)C)=O)=O)=O	196 ± 78.9	>1000	3.64 ± 4.11
L4	O=C([C@H](CCCNC(N)=N)NC(CC[C@@H](C(N)=O)NC1=O)=O)NCC(N[C@@H](CC(O)=O)C(N[C@H]1C2CCCCC2)=O)=O	364 ± 96	105 ± 11	1.3 ± 0.2
L4-Cy5.5	O=C([C@H](CCCNC(N)=N)NC(CC[C@@H](C(CCCC[C@H](NC(CCCCCNC(CCCCC[N+]1=C(/C=C/C=C/C=C2C(C)(C)C(C(C=CC=C3)=C3C=C4)=C4N\2C)C(C)(C)C5=C1C=CC6=C5C=CC=C6)=O)=O)C(N)=O)=O)NC7=O)=O)NCC(N[C@@H](CC(O)=O)C(N[C@H]7C8CCCCC8)=O)=O	15.0 ± 5.79	>1000	7.63 ± 0.83
L5	CC1=CC(OCCCNC(CCC#C)=O)=CC(C)=C1C(N[C@H](C(O)=O)CNC(CNC(C2=CC=CC(NC(N)=N)=C2)=O)=O)=O	>1000	1.24 ± 0.04	>1000
L5-Cy5.5	CC1=CC(OCCCNC(CCCCCNC(CCCCC[N+]2=C(/C=C/C=C/C=C3C(C)(C)C(C(C=CC=C4)=C4C=C5)=C5N\3C)C(C)(C)C6=C2C=CC7=C6C=CC=C7)=O)=O)=CC(C)=C1C(N[C@H](C(O)=O)CNC(CNC(C8=CC=CC(NC(N)=N)=C8)=O)=O)=O	>1000	4.69 ± 1.00	154 ± 136
